# Supplementary material for: Spatial Configuration of Drought Disturbance and Forest Gap Creation across Environmental Gradients
Source: PLoS One. 2016 Jun 8;11(6):e0157154. doi: 10.1371/journal.pone.0157154 (PMC4898764; doi:10.1371/journal.pone.0157154)
Supplement: S1 Dataset — (CSV) [file pone.0157154.s001.csv]

patch_ID	latitude	longitude	area_m2	perim_m
0	-32.012001	116.178001	9003	351
1	-32.9454	116.142997	98171	1507
2	-33.4235	115.957	9955	489
3	-33.418998	115.961997	74602	1376
4	-33.4179	115.946998	18867	546
5	-33.3875	115.916999	25971	860
6	-33.387901	115.919998	18108	553
7	-33.3833	115.920997	78843	1375
8	-33.378601	115.912002	96672	1382
9	-33.383499	115.916	56606	954
10	-33.381099	115.908996	39569	853
11	-32.011199	116.179	28154	778
12	-33.375099	115.911003	270434	2488
13	-33.367298	115.910003	35145	1023
14	-33.365898	115.916	40896	1374
15	-33.365398	115.907997	103955	1224
16	-33.368301	115.916999	17401	533
17	-33.366901	115.916999	11178	414
18	-33.358898	115.911003	17258	576
19	-33.359298	115.933998	44680	875
20	-33.340999	115.934997	33042	843
21	-33.338298	115.933998	55915	1022
22	-32.002498	116.179	47067	856
23	-33.335899	115.931999	42433	827
24	-33.333499	115.934997	15227	468
25	-33.330299	115.933998	46990	888
26	-33.323799	115.931999	33606	999
27	-33.321601	115.932998	130541	1496
28	-33.319499	115.935997	18374	515
29	-33.3059	115.934997	97856	1140
30	-33.109798	115.975997	15596	454
31	-32.9925	115.998001	12142	470
32	-32.958099	115.986999	4506	244
33	-31.914499	116.231002	28858	791
34	-32.956001	115.986999	15476	462
35	-32.935199	115.989997	17544	481
36	-32.901699	116.001998	5747	284
37	-32.898601	115.995002	21451	561
38	-32.886299	116.012001	75073	1208
39	-32.882198	116.001998	17183	564
40	-32.880401	116.012001	112431	1428
41	-32.8577	116.036003	164779	1801
42	-31.9181	116.245002	11022	400
43	-32.851001	116.033996	27815	662
44	-32.846401	116.025001	12446	476
45	-32.846599	116.033996	39059	733
46	-32.844398	116.031997	85557	1401
47	-32.839199	116.037002	94180	1225
48	-32.836399	116.035003	14784	538
49	-32.797199	116.018997	48006	927
50	-32.7877	116.013	2752	197
51	-32.786399	116.011001	9266	453
52	-32.756401	116.008003	13867	481
53	-31.9188	116.252998	32615	719
54	-32.754199	116.008003	18462	531
55	-32.752101	116.013	90824	1569
56	-32.7392	116.017997	24261	716
57	-32.7411	116.019996	6886	316
58	-32.7392	116.013999	10863	388
59	-32.734798	116.017997	17524	530
60	-32.7317	116.017997	14260	431
61	-32.729598	116.015998	4629	295
62	-32.631599	115.998001	9016	442
63	-32.630699	115.998001	11874	570
64	-31.913999	116.254997	108568	1244
65	-32.6231	115.997001	211502	2230
66	-32.627399	115.999	38614	1520
67	-32.618198	115.996002	47341	979
68	-32.6012	115.995002	13184	432
69	-32.599498	115.997001	9822	364
70	-32.566101	116.004997	31091	697
71	-32.562999	116.010002	44668	832
72	-32.5606	116.007003	6486	293
73	-32.558898	116.009002	17397	519
74	-32.54	116.016998	6788	300
75	-31.906799	116.392997	214999	1965
76	-32.5274	116.031997	56969	1623
77	-32.501598	116.032997	22714	743
78	-32.494098	116.031997	24641	833
79	-32.475898	116.039001	109692	1233
80	-32.461399	116.051002	65130	993
81	-32.4649	116.055	24099	568
82	-32.468898	116.055999	27201	609
83	-32.457901	116.052001	191749	1871
84	-32.462001	116.059997	40378	745
85	-32.207	116.366996	85141	1104
86	-32.4291	116.049003	11221	484
87	-32.426101	116.051002	20991	590
88	-32.4276	116.051002	6688	328
89	-32.416099	116.050003	31567	665
90	-32.412101	116.04	11503	490
91	-32.4038	116.039001	21708	737
92	-32.353298	116.070999	83902	1134
93	-32.347301	116.073997	57152	1205
94	-32.352798	116.086997	55683	896
95	-32.335601	116.101997	10148	422
96	-32.209098	116.363998	37348	721
97	-32.329399	116.103996	32401	1005
98	-32.319	116.098999	43191	829
99	-32.318901	116.095001	14575	472
100	-32.309101	116.095001	49152	909
101	-32.309299	116.099998	27870	697
102	-32.307998	116.100997	9346	370
103	-32.297901	116.097	7859	517
104	-32.254001	116.115997	10628	435
105	-32.256	116.120002	30731	720
106	-32.2537	116.121002	34043	974
107	-32.1193	116.11	25680	740
108	-32.209598	116.361	83930	1551
109	-32.250198	116.116996	157698	1489
110	-32.244098	116.116996	17029	605
111	-32.248298	116.125999	35555	734
112	-32.238098	116.122001	31622	681
113	-32.241199	116.116996	33006	696
114	-32.243698	116.124	89508	1547
115	-32.242698	116.120002	81902	1562
116	-32.2401	116.111999	72337	1183
117	-32.2378	116.114997	32530	677
118	-32.232898	116.117996	124994	2077
119	-32.209701	116.358001	31506	655
120	-32.2276	116.117996	61636	1248
121	-32.231098	116.125999	21702	709
122	-32.2275	116.125999	19113	605
123	-32.221099	116.125	24993	803
124	-32.2261	116.134002	93263	1227
125	-32.2238	116.133003	22677	628
126	-32.5246	116.035003	17944	721
127	-32.4738	116.044998	174048	1661
128	-32.4948	116.029998	7633	334
129	-31.912599	116.231002	18071	684
130	-32.205299	116.353996	41422	746
131	-32.4052	116.262001	33642	748
132	-32.4747	116.317001	204798	1789
133	-32.481601	116.314002	48292	1131
134	-32.212699	116.350997	20052	528
135	-32.7136	116.289001	38616	819
136	-33.2271	115.955001	24075	789
137	-32.9799	116.001998	20167	1138
138	-32.953498	115.986999	24661	814
139	-32.899299	115.999	76493	1356
140	-32.885101	115.999	27572	787
141	-32.883598	116.000999	4883	272
142	-32.213001	116.353996	8793	373
143	-32.720298	116.027999	3553	220
144	-32.338199	116.100997	7629	365
145	-32.337001	116.101997	13836	503
146	-32.280799	116.109001	34843	812
147	-32.278198	116.107002	5502	268
148	-32.247501	116.122001	35193	1104
149	-32.245998	116.117996	65151	1164
150	-32.2163	116.356002	48432	794
151	-32.214801	116.346	115763	1303
152	-32.210399	116.341003	68461	961
153	-32.2177	116.348999	153838	1517
154	-32.116199	116.100997	83027	1175
155	-32.210399	116.325996	37710	735
156	-32.206699	116.331001	108327	1542
157	-32.208698	116.319	34819	814
158	-32.204101	116.310997	19220	513
159	-32.206001	116.314002	7383	311
160	-32.2047	116.316001	12362	507
161	-32.196899	116.288002	10466	498
162	-32.197399	116.283996	60758	1243
163	-32.197101	116.277	11438	460
164	-32.216899	116.275001	9557	373
165	-32.113998	116.106002	110622	2382
166	-32.2177	116.277999	10081	378
167	-32.225799	116.278999	11822	394
168	-32.226299	116.273002	26513	633
169	-32.230201	116.274002	69692	1118
170	-32.230098	116.265998	52527	1150
171	-32.237499	116.291999	519756	3218
172	-32.244098	116.293998	97731	1292
173	-32.231899	116.300003	62826	1295
174	-32.236801	116.307998	142255	1578
175	-32.233898	116.310997	38911	852
176	-32.1095	116.117996	90088	2280
177	-32.232601	116.309997	29365	718
178	-32.239101	116.315002	15753	466
179	-32.246498	116.311996	7981	348
180	-32.245498	116.316001	27974	777
181	-32.247001	116.310997	11594	504
182	-32.256801	116.317001	38421	730
183	-32.256599	116.324996	22867	547
184	-32.2956	116.318	65942	1000
185	-32.298801	116.318	94705	1919
186	-32.330799	116.297996	41114	1021
187	-32.097	116.125999	94054	1440
188	-32.337699	116.294998	49170	1003
189	-32.334701	116.293998	39747	1023
190	-32.349399	116.263999	74344	1005
191	-32.352699	116.263999	36268	717
192	-32.3581	116.249	51594	1100
193	-32.357101	116.236	15054	451
194	-32.351799	116.235	87597	1211
195	-32.368	116.214996	40471	973
196	-32.398399	116.225997	123400	1907
197	-32.3992	116.231002	75481	1358
198	-32.092899	116.125	91804	1194
199	-32.408599	116.240997	88651	1242
200	-32.404499	116.25	71572	1140
201	-32.410301	116.271003	264976	3711
202	-32.4206	116.272003	247214	2569
203	-32.419101	116.283996	108424	1413
204	-32.414299	116.281997	88013	1129
205	-32.425399	116.286003	56897	1017
206	-32.435501	116.294998	13061	465
207	-32.448799	116.283996	170023	2142
208	-32.448101	116.300003	153734	1493
209	-32.0755	116.149002	11506	508
210	-32.448799	116.305	169465	1774
211	-32.4514	116.311996	122835	1263
212	-32.457901	116.317001	562844	3446
213	-32.465999	116.323997	231676	2095
214	-32.4701	116.314002	398209	3129
215	-32.474601	116.330001	282985	2463
216	-32.485298	116.331001	857174	4057
217	-32.483501	116.338996	122966	1386
218	-32.497398	116.331001	343276	2464
219	-32.506099	116.347999	142207	1482
220	-32.072299	116.148002	7360	411
221	-32.591899	116.366996	454856	2815
222	-32.706199	116.296997	12824	472
223	-32.706901	116.292999	37752	854
224	-32.923698	116.164001	38003	780
225	-32.070598	116.149002	28415	971
